# Supplementary material for: Community structure and methylation of microbes in an artificially forced sediment core
Source: Microbiol Spectr. 2026 May 28;14(7):e03533-25. doi: 10.1128/spectrum.03533-25 (PMC13340088; doi:10.1128/spectrum.03533-25)
Supplement: Table S1 — Amplicon sequencing data information. [file spectrum.03533-25-s0001.xlsx]

## Sheet: Sequencing_data_info
Sample ID	Plot depth	Total_amplicon_reads	chao1	richness	simpson	shannon_e	Amplicon_NCBI_accession #	Total_metagenome_reads	Metagenome_NCBI_accession #
0-1	0.5	26928	2330.4	2329	0.012	5.83	SRR31556478	31048609	SRR31556437
1-2	1.5	41525	2675.6	2665	0.0129	5.8	SRR31556477	30634670	SRR31556436
2-3	2.5	60762	2259	2255	0.0121	5.69	SRR31556466	29693586	SRR31556435
3-4	3.5	63058	2405.1	2402	0.0127	5.75	SRR31556462
4-5	4.5	39223	2776	2762	0.0117	5.79	SRR31556461
5-6	5.5	62184	2485.7	2482	0.00913	5.88	SRR31556460
6-7	6.5	47950	3481.9	3478	0.00584	6.37	SRR31556459
7-8	7.5	48798	3192	3187	0.00775	6.1	SRR31556458
8-9	8.5	38426	3013.8	2999	0.00708	6.15	SRR31556457
9-10	9.5	51701	3393.5	3389	0.00828	6.13	SRR31556456
10-11	10.5	53700	3414.5	3410	0.0117	6.08	SRR31556476	30701120	SRR31556434
11-12	11.5	40204	3271.7	3256	0.00805	6.2	SRR31556475	34026313	SRR31556433
12-13	12.5	43190	3418.2	3407	0.00908	6.23	SRR31556474	32659978	SRR31556432
13-14	13.5	56894	2763	2759	0.00718	6.19	SRR31556473
14-15	14.5	45662	3499.1	3495	0.00728	6.3	SRR31556472
15-16	15.5	65997	3270.1	3268	0.00584	6.45	SRR31556471
16-17	16.5	66187	3545.8	3544	0.00452	6.66	SRR31556470
17-18	17.5	56577	3180.1	3177	0.00512	6.5	SRR31556469
18-19	18.5	50770	3602.8	3600	0.00666	6.41	SRR31556468
19-20	19.5	50906	3672.9	3669	0.00693	6.34	SRR31556467
20-21	20.5	57155	2485.4	2482	0.00982	5.86	SRR31556465	45712660	SRR31556431
21-22	21.5	47785	3526.9	3523	0.00769	6.27	SRR31556464	37411439	SRR31556430
22-23	22.5	27527	2782	2781	0.00745	6.21	SRR31556463	47078852	SRR31556429
