# Supplementary material for: Community structure and methylation of microbes in an artificially forced sediment core
Source: Microbiol Spectr. 2026 May 28;14(7):e03533-25. doi: 10.1128/spectrum.03533-25 (PMC13340088; doi:10.1128/spectrum.03533-25)
Supplement: Table S2 — Genome quality summary. [file spectrum.03533-25-s0002.xlsx]

## Sheet: Genome_quality
Name	Completeness	Contamination	Total_Contigs	Coding_Density	Contig_N50	Genome_Size	GC_Content	GTDB_R226 classification
Bin_002_refined	78.04	5.88	314	0.942	22631	2859920	0.57	d__Bacteria;p__Pseudomonadota;c__Gammaproteobacteria;o__Woeseiales;f__Woeseiaceae;g__UBA1847;s__UBA1847 sp937944275
Bin_004_refined	80.8	5.93	570	0.938	8014	2722950	0.62	d__Bacteria;p__Pseudomonadota;c__Gammaproteobacteria;o__Woeseiales;f__Woeseiaceae;g__JAACFE01;s__
Bin_005_refined	74.22	3.17	456	0.923	9533	2593246	0.46	d__Bacteria;p__Bacteroidota;c__Bacteroidia;o__Flavobacteriales;f__Flavobacteriaceae;g__Lutimonas;s__Lutimonas sp024644725
Bin_007_refined	80.4	4.1	309	0.909	10084	1974689	0.59	d__Bacteria;p__Pseudomonadota;c__Gammaproteobacteria;o__UBA9214;f__UBA9214;g__UBA9214;s__UBA9214 sp905479705
Bin_009_refined	81.95	3.68	356	0.876	19105	3650529	0.56	d__Bacteria;p__Pseudomonadota;c__Gammaproteobacteria;o__DSM-19610;f__DSM-19610;g__Thiogranum;s__
Bin_010_refined	92.28	2.43	283	0.912	26737	3675871	0.6	d__Bacteria;p__Pseudomonadota;c__Gammaproteobacteria;o__BM003;f__BM003;g__BM003;s__BM003 sp002868855
Bin_011_refined	79.98	8.09	332	0.949	13405	2749238	0.57	d__Bacteria;p__Pseudomonadota;c__Gammaproteobacteria;o__Woeseiales;f__Woeseiaceae;g__JAACFB01;s__
Bin_012_refined	78.16	2.64	785	0.91	5218	2971301	0.38	d__Bacteria;p__Bacteroidota;c__Bacteroidia;o__Flavobacteriales;f__Flavobacteriaceae;g__Eudoraea;s__Eudoraea sp947490415
Bin_013_refined	82.37	0.25	182	0.879	18745	1988145	0.48	d__Bacteria;p__Desulfobacterota;c__Desulfobulbia;o__Desulfobulbales;f__BM004;g__BM004;s__BM004 sp002868955
Bin_014_refined	53.55	5.52	569	0.933	5573	2190591	0.57	d__Bacteria;p__Pseudomonadota;c__Gammaproteobacteria;o__Xanthomonadales;f__SZUA-36;g__JAHEFT01;s__
Bin_016_refined	77.86	7.62	468	0.921	15176	3668249	0.61	d__Bacteria;p__Pseudomonadota;c__Gammaproteobacteria;o__Pseudomonadales;f__Halieaceae;g__Marimicrobium;s__
Bin_020_refined	92.19	0.38	338	0.912	16091	3394653	0.36	d__Bacteria;p__Bacteroidota;c__Bacteroidia;o__Bacteroidales;f__VadinHA17;g__JANTGF01;s__
Bin_022_refined	85.71	6.09	884	0.946	4647	3202082	0.63	d__Bacteria;p__Myxococcota;c__Polyangia;o__Polyangiales;f__SG8-38;g__SG8-38;s__
Bin_023_refined	88.07	4.3	189	0.944	84159	3609316	0.57	d__Bacteria;p__Pseudomonadota;c__Gammaproteobacteria;o__Xanthomonadales;f__SZUA-36;g__JAHEFT01;s__JAHEFT01 sp029859645
Bin_028_refined	63.16	2.19	646	0.91	3372	1767942	0.54	d__Bacteria;p__Pseudomonadota;c__Gammaproteobacteria;o__UBA9214;f__UBA9214;g__UBA9214;s__UBA9214 sp905480305
Bin_029_refined	75.69	9.41	382	0.934	14851	2600953	0.45	d__Bacteria;p__Bacteroidota;c__Bacteroidia;o__Flavobacteriales;f__Flavobacteriaceae;g__Lutimonas;s__
Bin_032_refined	91.73	0.12	256	0.925	16077	2794128	0.48	d__Bacteria;p__Bacteroidota;c__Bacteroidia;o__Flavobacteriales;f__Flavobacteriaceae;g__Robiginitalea;s__Robiginitalea sp037387145
Bin_035_refined	82.1	4.98	552	0.945	7231	2750504	0.58	d__Bacteria;p__Pseudomonadota;c__Gammaproteobacteria;o__Woeseiales;f__Woeseiaceae;g__UBA1847;s__
Bin_039_refined	58.16	4.33	1366	0.914	2367	2967648	0.48	d__Bacteria;p__Bacteroidota;c__Bacteroidia;o__Bacteroidales;f__JAADJA01;g__JAADJA01;s__
Bin_040_refined	86.21	3.64	578	0.932	8478	3407512	0.63	d__Bacteria;p__Myxococcota;c__Polyangia;o__Polyangiales;f__SG8-38;g__SG8-38;s__SG8-38 sp937998345
Bin_041_refined	78.18	2.02	230	0.926	31295	3316978	0.57	d__Bacteria;p__Pseudomonadota;c__Gammaproteobacteria;o__Woeseiales;f__Woeseiaceae;g__UBA1847;s__
Bin_046_refined	88.53	3.64	530	0.915	11901	3973434	0.42	d__Bacteria;p__Bacteroidota;c__Bacteroidia;o__Bacteroidales;f__GCA-2748055;g__JAFGWU01;s__
Bin_053_refined	86.62	3.21	412	0.93	13630	3439262	0.34	d__Bacteria;p__Bacteroidota_A;c__Ignavibacteria;o__Ignavibacteriales;f__Melioribacteraceae;g__SZUA-22;s__
Bin_059_refined	81.82	2.99	228	0.904	45144	3632220	0.52	d__Bacteria;p__Pseudomonadota;c__Gammaproteobacteria;o__Xanthomonadales;f__SZUA-36;g__SZUA-36;s__
Bin_063_refined	84.66	2.24	645	0.896	7133	3224991	0.6	d__Bacteria;p__Pseudomonadota;c__Gammaproteobacteria;o__Chromatiales;f__Sedimenticolaceae;g__Thiosocius;s__
Bin_065_refined	76.66	0.82	732	0.907	5758	3010765	0.37	d__Bacteria;p__Bacteroidota;c__Bacteroidia;o__Flavobacteriales;f__Flavobacteriaceae;g__Eudoraea;s__Eudoraea sp905479615
Bin_066_refined	86.71	3.67	1317	0.898	4166	4424721	0.37	d__Bacteria;p__Bacteroidota;c__Bacteroidia;o__Bacteroidales;f__Prolixibacteraceae;g__Draconibacterium;s__
Bin_067_refined	81.1	0.88	134	0.928	46721	2736725	0.65	d__Bacteria;p__Gemmatimonadota;c__Gemmatimonadetes;o__Palauibacterales;f__Palauibacteraceae;g__Carthagonibacter;s__
Bin_070_refined	94.35	2.5	973	0.906	3159	2565375	0.33	d__Bacteria;p__Bacteroidota;c__Bacteroidia;o__Flavobacteriales;f__Flavobacteriaceae;g__Aureibaculum;s__
Bin_077_refined	75.19	6.94	1122	0.889	3718	3407169	0.57	d__Bacteria;p__Desulfobacterota;c__Desulfobacteria;o__Desulfobacterales;f__Desulfosarcinaceae;g__Desulfosarcina;s__Desulfosarcina sp033791525
Bin_078_refined	70.08	2.21	246	0.934	22354	3067273	0.67	d__Bacteria;p__Gemmatimonadota;c__Gemmatimonadetes;o__Longimicrobiales;f__UBA6960;g__JBDHCV01;s__JBDHCV01 sp039591855
Bin_081_refined	81.83	4.31	309	0.93	18728	3114267	0.57	d__Bacteria;p__Pseudomonadota;c__Gammaproteobacteria;o__Xanthomonadales;f__SZUA-36;g__JABDPF01;s__
Bin_084_refined	79.37	1.55	271	0.91	17023	2661988	0.64	d__Bacteria;p__Actinomycetota;c__Acidimicrobiia;o__UBA5794;f__UBA5794;g__JAHEEL01;s__
Bin_087_refined	95.23	1.45	238	0.949	31962	4371538	0.45	d__Bacteria;p__Bacteroidota;c__Bacteroidia;o__Bacteroidales;f__GCA-2748055;g__GCA-2748055;s__
Bin_090_refined	88.43	4.22	401	0.908	20565	4223825	0.59	d__Bacteria;p__Pseudomonadota;c__Gammaproteobacteria;o__Arenicellales;f__JAANXG01;g__JAHEKE01;s__
Bin_092_refined	83.88	2.34	279	0.883	16507	2532318	0.47	d__Bacteria;p__Pseudomonadota;c__Gammaproteobacteria;o__BMS3Bbin11;f__BMS3Bbin11;g__BMS3Bbin11;s__BMS3Bbin11 sp029287915
Bin_095_refined	78.63	4.14	349	0.929	18243	3313184	0.68	d__Bacteria;p__Actinomycetota;c__Acidimicrobiia;o__Acidimicrobiales;f__Ilumatobacteraceae;g__Sva-07;s__
Bin_098_refined	83.56	3.35	758	0.918	4323	2559327	0.48	d__Bacteria;p__Bacteroidota;c__Bacteroidia;o__Flavobacteriales;f__Flavobacteriaceae;g__Robiginitalea;s__
Bin_104_refined	83.67	6.47	341	0.9	18424	4051141	0.61	d__Bacteria;p__Acidobacteriota;c__Thermoanaerobaculia;o__Thermoanaerobaculales;f__Sulfomarinibacteraceae;g__Sulfomarinibacter;s__
Bin_109_refined	86.33	3.72	392	0.919	22497	4355325	0.62	d__Bacteria;p__Acidobacteriota;c__Thermoanaerobaculia;o__Multivoradales;f__JAHEKO01;g__JAUVRX01;s__
Bin_112_refined	83.28	22.15	572	0.919	16883	4779610	0.62	d__Bacteria;p__Pseudomonadota;c__Gammaproteobacteria;o__Pseudomonadales;f__Halieaceae;g__Marimicrobium;s__
Bin_113_refined	79.27	6.17	694	0.92	11111	5132406	0.74	d__Bacteria;p__Planctomycetota;c__UBA1135;o__UBA1135;f__GCA-002686595;g__DATKBQ01;s__
Bin_114_refined	78.89	1.37	542	0.897	12784	4407980	0.66	d__Bacteria;p__Acidobacteriota;c__Thermoanaerobaculia;o__Thermoanaerobaculales;f__Sulfomarinibacteraceae;g__JAHECW01;s__
Bin_116_refined	73.09	4.73	435	0.908	8281	2493229	0.6	d__Bacteria;p__Pseudomonadota;c__Alphaproteobacteria;o__Rhodobacterales;f__Rhodobacteraceae;g__JAHEAO01;s__
Bin_118_refined	76.79	8.8	492	0.888	9188	2985724	0.63	d__Bacteria;p__Pseudomonadota;c__Gammaproteobacteria;o__Chromatiales;f__Sedimenticolaceae;g__Thiosocius;s__
Bin_119_refined	93.78	0.58	320	0.916	15048	3242553	0.52	d__Bacteria;p__Pseudomonadota;c__Gammaproteobacteria;o__Xanthomonadales;f__SZUA-36;g__SZUA-36;s__
Bin_121_refined	74.96	3.3	743	0.919	4755	2848008	0.43	d__Bacteria;p__Bacteroidota;c__Bacteroidia;o__Bacteroidales;f__VadinHA17;g__JAIVHO01;s__
Bin_122_refined	72.55	4.53	374	0.943	11052	2604615	0.63	d__Bacteria;p__Myxococcota;c__Polyangia;o__Polyangiales;f__SG8-38;g__SG8-38;s__
Bin_125_refined	64.39	2.12	280	0.925	13730	1966569	0.7	d__Bacteria;p__Actinomycetota;c__Actinomycetes;o__Jiangellales;f__;g__;s__
Bin_128_refined	68.58	2.52	376	0.875	8681	2263333	0.62	d__Bacteria;p__Pseudomonadota;c__Alphaproteobacteria;o__Rhizobiales;f__Methyloligellaceae;g__Methyloceanibacter;s__
Bin_130_refined	88.66	1.97	242	0.925	17597	2560856	0.63	d__Bacteria;p__Actinomycetota;c__Acidimicrobiia;o__UBA5794;f__UBA5794;g__SZUA-442;s__
Bin_131_refined	69.14	1.97	767	0.9	8289	4361903	0.61	d__Bacteria;p__Pseudomonadota;c__Gammaproteobacteria;o__Competibacterales;f__JAHEDQ01;g__JAHEDQ01;s__
Bin_133_refined	75.92	0.74	424	0.943	7972	2551175	0.42	d__Bacteria;p__Acidobacteriota;c__Aminicenantia;o__UBA2199;f__UBA2199;g__UBA647;s__
Bin_139_refined	73.01	2.32	380	0.921	6269	1830226	0.63	d__Bacteria;p__Actinomycetota;c__Acidimicrobiia;o__UBA5794;f__UBA5794;g__JAHEEL01;s__
Bin_144_refined	90.01	2.77	562	0.878	10061	3991857	0.57	d__Bacteria;p__Pseudomonadota;c__Alphaproteobacteria;o__Rhodobacterales;f__Rhodobacteraceae;g__Boseongicola;s__Boseongicola sp905479635
Bin_147_refined	70.42	0.52	647	0.841	5338	2622785	0.51	d__Bacteria;p__Desulfobacterota;c__Syntrophobacteria;o__BM002;f__BM002;g__BM002;s__BM002 sp002899795
Bin_148_refined	78.47	4.37	564	0.899	7627	2883887	0.32	d__Bacteria;p__Bacteroidota;c__Bacteroidia;o__Flavobacteriales;f__Flavobacteriaceae;g__Yeosuana;s__
Bin_151_refined	72.27	8.03	1155	0.923	2662	2702127	0.4	d__Bacteria;p__Bacteroidota;c__Bacteroidia;o__Flavobacteriales;f__Flavobacteriaceae;g__Muriicola;s__
Bin_157_refined	74.16	4.51	410	0.92	8639	2406911	0.36	d__Bacteria;p__Bacteroidota_A;c__Ignavibacteria;o__Ignavibacteriales;f__Ignavibacteriaceae;g__IGN2;s__
Bin_160_refined	88.46	6.85	754	0.93	5858	3222567	0.53	d__Bacteria;p__Pseudomonadota;c__Gammaproteobacteria;o__Woeseiales;f__Woeseiaceae;g__UBA1847;s__UBA1847 sp905480215
Bin_175_refined	94.32	3.8	194	0.841	16208	1702240	0.33	d__Archaea;p__Thermoproteota;c__Bathyarchaeia;o__Bathyarchaeales;f__Bathycorpusculaceae;g__AD8-1;s__
Bin_184_refined	84.22	3.45	391	0.93	10555	2900900	0.37	d__Bacteria;p__Bacteroidota;c__Bacteroidia;o__Flavobacteriales;f__JAHECK01;g__JAHECK01;s__
Bin_200_refined	87.47	1.41	253	0.925	16485	2950714	0.45	d__Bacteria;p__Bacteroidota;c__Bacteroidia;o__Bacteroidales;f__B18-G4;g__B18-G4;s__
Bin_209_refined	76.55	3.36	496	0.91	9654	3381531	0.59	d__Bacteria;p__Pseudomonadota;c__Gammaproteobacteria;o__Pseudomonadales;f__Halieaceae;g__Marimicrobium;s__
Bin_211_refined	72.33	1.92	658	0.898	3349	1811074	0.41	d__Bacteria;p__Pseudomonadota;c__Gammaproteobacteria;o__UBA4575;f__UBA4575;g__UBA1858;s__
Bin_253_refined	76.85	5.42	477	0.904	9594	3100363	0.56	d__Bacteria;p__Pseudomonadota;c__Gammaproteobacteria;o__GCA-001735895;f__GCA-001735895;g__GCA-001735895;s__
Bin_283_refined	73.91	2.77	216	0.923	16200	2125409	0.37	d__Bacteria;p__Bacteroidota;c__Bacteroidia;o__Flavobacteriales;f__JAHECK01;g__JAHECK01;s__
Bin_289_refined	84.85	2.16	560	0.904	4784	1941000	0.51	d__Bacteria;p__Verrucomicrobiota;c__Verrucomicrobiia;o__Verrucomicrobiales;f__Akkermansiaceae;g__Oceaniferula;s__Oceaniferula sp017857425
Bin_308_refined	75.04	5.28	872	0.906	3645	2606649	0.33	d__Bacteria;p__Bacteroidota;c__Bacteroidia;o__Flavobacteriales;f__Flavobacteriaceae;g__Yeosuana;s__
Bin_323_refined	85.61	5.84	642	0.91	7854	3501672	0.37	d__Bacteria;p__Bacteroidota;c__Bacteroidia;o__Bacteroidales;f__UBA12170;g__DYSN01;s__
Bin_468_refined	66.2	2.12	712	0.897	5148	2947900	0.51	d__Bacteria;p__Pseudomonadota;c__Gammaproteobacteria;o__Pseudomonadales;f__Azotimanducaceae;g__JASJXV01;s__
Bin_491_refined	92.06	2.52	344	0.917	14189	2860981	0.39	d__Bacteria;p__Bacteroidota;c__Bacteroidia;o__Flavobacteriales;f__Flavobacteriaceae;g__Lutibacter;s__
